# Supplementary material for: Coregulators Reside within Drosophila Ecdysone-Inducible Loci before and after Ecdysone Treatment
Source: Int J Mol Sci. 2023 Jul 24;24(14):11844. doi: 10.3390/ijms241411844 (PMC10380596; doi:10.3390/ijms241411844)
Supplement: Supplementary file 1 [file ijms-24-11844-s001.zip]

Archive with 4 entries (4 files):
- Supplementary figures.pdf
- Supplementary tables/20E-dependent STARR-Seq peaks in the loci primary responded to 20E in S2 cells (dm6).bed
- Supplementary tables/A list of 86 transcripts primary responded to 20E treatment in S2 cells and containing EcR peaks (dm6).bed
- Supplementary tables/EcR peaks in the loci primary responded to 20E in S2 cells (dm6).bed
