# Supplementary material for: Coregulators Reside within Drosophila Ecdysone-Inducible Loci before and after Ecdysone Treatment
Source: Int J Mol Sci. 2023 Jul 24;24(14):11844. doi: 10.3390/ijms241411844 (PMC10380596; doi:10.3390/ijms241411844)
Supplement: Supplementary file 1 [file ijms-24-11844-s001.zip › Supplementary tables/20E-dependent STARR-Seq peaks in the loci primary responded to 20E in S2 cells (dm6).bed]

chr3L	17972143	17973143
chrX	1951181	1952181
chrX	1616754	1617754
chrX	1617722	1618722
chrX	1965858	1966858
chr3L	17962260	17963260
chr2L	21113077	21114077
chr3L	18023314	18024314
chr3L	18011557	18012557
chrX	1634937	1635937
chr3L	17968357	17969357
chr3L	17989563	17990563
chr2L	3340998	3341998
chr3L	17611435	17612435
chr2L	3338263	3339263
chr2L	3345678	3346678
chrX	1947822	1948822
chrX	1627212	1628212
chr3R	9134836	9135836
chr3R	5316394	5317394
chr3L	17964313	17965313
chrX	1970083	1971083
chr3L	18001230	18002230
chr3L	18022313	18023313
chr3L	21224363	21225363
chr3L	17963308	17964308
chrX	1943036	1944036
chr2R	12166796	12167796
chrX	2197267	2198267
chr3R	21063481	21064481
chr3R	21058380	21059380
chrX	1578037	1579037
chrX	1946912	1947912
chr3L	17590274	17591274
chrX	1576613	1577613
chrX	13648168	13649168
chr3L	17981162	17982162
chrX	1609710	1610710
chrX	1963546	1964546
chr3L	21236805	21237805
chr2R	10213564	10214564
chrX	9629779	9630779
chr2L	5290940	5291940
chr2L	5294239	5295239
chr2L	3336720	3337720
chr2R	23976541	23977541
chr2L	8285907	8286907
chr3R	13657835	13658835
chr3R	5273041	5274041
chr2R	8607441	8608441
chr3R	9182247	9183247
chrX	1945139	1946139
chr2R	23981064	23982064
chr2L	8299991	8300991
chr3L	17620511	17621511
chr3L	8113647	8114647
chr2L	5292310	5293310
chr2R	12176400	12177400
