# Supplementary material for: Coregulators Reside within Drosophila Ecdysone-Inducible Loci before and after Ecdysone Treatment
Source: Int J Mol Sci. 2023 Jul 24;24(14):11844. doi: 10.3390/ijms241411844 (PMC10380596; doi:10.3390/ijms241411844)
Supplement: Supplementary file 1 [file ijms-24-11844-s001.zip › Supplementary tables/A list of 86 transcripts primary responded to 20E treatment in S2 cells and containing EcR peaks (dm6).bed]

chrX	1612340	1653062	FBtr0070263	0	+	1624521	1648713	0	8	463,570,189,454,274,140,51,5698,	0,11797,23491,23755,24298,24659,24943,35024,
chrX	1940306	1941536	FBtr0070321	0	+	1940386	1941411	0	3	345,347,413,	0,403,817,
chrX	2194580	2205373	FBtr0070393	0	+	2198801	2204928	0	9	459,312,120,602,195,126,331,201,609,	0,4051,5239,5424,6094,6355,9526,9928,10184,
chrX	9628721	9645925	FBtr0071406	0	-	9629105	9645749	0	8	611,208,230,161,902,231,411,215,	0,674,946,1241,1472,14935,15235,16989,
chrX	9558664	9571308	FBtr0273437	0	-	9558760	9571308	0	15	350,676,1794,498,2327,682,365,163,1737,696,753,753,184,276,95,	0,408,1154,3010,3576,5962,6711,7176,7405,9211,9973,10791,11789,12208,12549,
chrX	13645178	13661942	FBtr0301451	0	+	13645557	13658115	0	8	626,125,413,421,157,248,184,3835,	0,4198,4476,9605,10124,10349,10672,12929,
chrX	1612340	1664869	FBtr0303562	0	+	1624521	1654642	0	9	463,570,189,454,274,140,51,1599,6082,	0,11797,23491,23755,24298,24659,24943,42051,46447,
chrX	1622731	1645162	FBtr0303563	0	+	1624521	1643765	0	8	257,570,189,454,274,140,51,2278,	0,1406,13100,13364,13907,14268,14552,20153,
chrX	1941939	2005462	FBtr0333340	0	+	1989922	2002540	0	12	65,467,186,94,49,58,190,2824,149,1389,122,3003,	0,487,11341,25956,34632,44458,47818,55642,58614,58831,60292,60520,
chrX	1941939	2005462	FBtr0333344	0	+	1993222	2002540	0	11	954,186,94,49,58,1175,2824,149,1389,122,3003,	0,11341,25956,34632,44458,51075,55642,58614,58831,60292,60520,
chrX	1941939	2007956	FBtr0333345	0	+	1993222	2002540	0	12	65,467,186,94,49,58,1651,2824,149,1389,122,5497,	0,487,11341,25956,34632,44458,50599,55642,58614,58831,60292,60520,
chr2L	3706550	3707063	FBtr0077542	0	-	3706579	3707039	0	2	241,142,	0,371,
chr2L	3294925	3303130	FBtr0077604	0	-	3295337	3301615	0	8	1014,492,147,239,336,118,631,85,	0,1068,1618,1830,2127,2521,6197,8120,
chr2L	16400174	16448469	FBtr0080880	0	-	16400500	16405924	0	4	352,356,1017,156,	0,4311,4764,48139,
chr2L	19158539	19179758	FBtr0081160	0	+	19168145	19171259	0	3	150,274,11664,	0,7545,9555,
chr2L	20919093	20922876	FBtr0081439	0	-	20919238	20922752	0	6	299,168,541,931,800,191,	0,357,592,1192,2178,3592,
chr2L	21107780	21131984	FBtr0306015	0	+	21114681	21130290	0	20	447,499,223,264,200,121,139,218,293,126,158,139,57,87,82,93,216,213,343,1980,	0,6813,8479,10090,11972,12279,12495,12698,12974,13329,13801,14470,16354,16506,16659,17566,18378,20069,20959,22224,
chr2L	3358639	3371362	FBtr0306333	0	-	3360717	3370982	0	11	2289,448,303,197,131,253,1114,250,475,291,457,	0,2356,3776,4359,4667,4870,5187,6787,8605,9264,12266,
chr2L	5547202	5549279	FBtr0307062	0	+	5547814	5548742	0	5	210,31,105,128,1112,	0,523,605,770,965,
chr2L	8259504	8297124	FBtr0330693	0	-	8260537	8262332	0	12	1132,134,773,129,131,81,117,206,147,196,96,684,	0,1193,1404,2235,2438,2634,2780,2970,23904,24364,24620,36936,
chr2L	3334874	3354829	FBtr0339549	0	-	3335656	3353392	0	9	978,267,157,639,256,412,210,1239,991,	0,1039,1367,1586,2288,2608,3352,17601,18964,
chr2L	12013527	12013899	FBtr0342592	0	+	12013899	12013899	0	1	372,	0,
chr2L	5288943	5310996	FBtr0342936	0	+	5307779	5309720	0	3	566,348,2976,	0,18621,19077,
chr2L	15912557	15913109	FBtr0343724	0	+	15913109	15913109	0	1	552,	0,
chr2L	19157867	19159299	FBtr0344041	0	-	19159299	19159299	0	2	798,553,	0,879,
chr2L	5305649	5311223	FBtr0346579	0	+	5306024	5309720	0	3	517,348,3203,	0,1915,2371,
chr2R	21546642	21559977	FBtr0071654	0	+	21547590	21559082	0	5	1249,223,1175,133,3344,	0,8187,8546,9788,9991,
chr2R	21714135	21716727	FBtr0071709	0	+	21715467	21715880	0	3	31,212,1036,	0,1270,1556,
chr2R	24294096	24298111	FBtr0072268	0	+	24294220	24297991	0	4	125,277,1477,429,	0,1476,1811,3586,
chr2R	24295398	24298111	FBtr0072269	0	+	24295649	24297991	0	3	451,1477,429,	0,509,2284,
chr2R	24986043	24990489	FBtr0072396	0	+	24988214	24990295	0	7	1144,283,92,228,273,592,547,	0,2144,2487,2636,2918,3248,3899,
chr2R	6090418	6169087	FBtr0086008	0	-	6092587	6152493	0	7	3315,153,144,515,167,482,332,	0,3378,3591,4138,61411,61650,78337,
chr2R	12166575	12174264	FBtr0088013	0	-	12167397	12174116	0	3	1352,210,174,	0,1418,7515,
chr2R	11665767	11674782	FBtr0088073	0	+	11668578	11674431	0	8	50,259,935,151,126,786,286,539,	0,2654,3499,5262,6949,7277,8122,8476,
chr2R	7800784	7806385	FBtr0088900	0	-	7801442	7804736	0	5	784,133,1021,1427,160,	0,1201,1396,2727,5441,
chr2R	9177863	9181298	FBtr0089931	0	-	9178433	9181158	0	4	681,144,396,1550,	0,742,966,1885,
chr2R	12625807	12628619	FBtr0110824	0	+	12626798	12628521	0	9	329,164,185,155,129,130,154,108,181,	0,945,1176,1429,1790,1979,2163,2386,2631,
chr2R	15842759	15847362	FBtr0308818	0	-	15844217	15846146	0	4	2252,309,499,223,	0,2544,2924,4380,
chr2R	7974114	7989714	FBtr0339124	0	-	7974486	7985134	0	13	507,135,348,870,429,171,303,3734,289,367,122,386,199,	0,575,771,1189,2180,2671,2907,3274,7069,8526,10766,10951,15401,
chr2R	8600414	8612295	FBtr0339354	0	+	8600581	8610888	0	6	815,99,210,345,393,2382,	0,7742,7897,8635,9040,9499,
chr2R	13578035	13579626	FBtr0339944	0	+	13579626	13579626	0	1	1591,	0,
chr2R	23978800	23985177	FBtr0343282	0	+	23980211	23985019	0	2	1945,1634,	0,4743,
chr2R	10209723	10211347	FBtr0452143	0	-	10211347	10211347	0	2	384,282,	0,1342,
chr3L	1318479	1329617	FBtr0072672	0	+	1326013	1329415	0	7	290,145,116,463,2264,97,217,	0,7515,7721,7893,8418,10744,10921,
chr3L	3055907	3070839	FBtr0073004	0	-	3056724	3070539	0	8	845,104,278,153,124,115,59,678,	0,911,1085,1522,1733,1921,2158,14254,
chr3L	20231668	20233255	FBtr0074827	0	+	20231719	20233072	0	2	828,699,	0,888,
chr3L	18990025	18995809	FBtr0075042	0	-	18990826	18995493	0	2	2700,379,	0,5405,
chr3L	18990025	18993993	FBtr0075044	0	-	18990826	18993962	0	2	2700,268,	0,3700,
chr3L	17952161	17999821	FBtr0075149	0	-	17953640	17999131	0	6	2888,1009,239,145,89,1399,	0,3053,7220,17201,40746,46261,
chr3L	17952161	17971439	FBtr0075150	0	-	17953640	17970909	0	5	2888,1009,239,145,1796,	0,3053,7220,17201,17482,
chr3L	17898888	17907812	FBtr0075153	0	-	17899268	17901753	0	6	984,149,744,706,389,581,	0,1054,1269,2069,2839,8343,
chr3L	17560157	17576626	FBtr0075204	0	-	17561769	17575831	0	4	2601,255,369,1834,	0,4448,5199,14635,
chr3L	15235618	15242832	FBtr0075607	0	+	15236120	15240161	0	1	7214,	0,
chr3L	13860026	13866905	FBtr0075801	0	-	13860756	13866691	0	4	1772,235,119,303,	0,1892,5290,6576,
chr3L	9968478	9971002	FBtr0076347	0	+	9968887	9970749	0	2	856,1159,	0,1365,
chr3L	9106547	9134405	FBtr0076539	0	-	9107150	9113167	0	9	608,34,77,118,60,154,442,712,89,	0,794,1071,1408,1584,6086,6498,23349,27769,
chr3L	8054332	8058713	FBtr0076745	0	-	8054644	8058046	0	4	1107,298,167,253,	0,1543,3547,4128,
chr3L	6193745	6199596	FBtr0077002	0	+	6194051	6197721	0	10	102,106,672,1113,171,172,96,76,175,1983,	0,299,472,1227,2397,2637,2870,3291,3637,3868,
chr3L	5654680	5657384	FBtr0077090	0	+	5654979	5657119	0	5	366,137,149,151,349,	0,1638,1924,2142,2355,
chr3L	21240346	21266503	FBtr0078307	0	+	21263111	21264423	0	4	457,641,276,2458,	0,22649,23365,23699,
chr3L	21955109	21958041	FBtr0078475	0	+	21955301	21957786	0	6	440,247,104,770,182,423,	0,503,1270,1437,2266,2509,
chr3L	5927781	5930120	FBtr0091477	0	+	5927880	5929286	0	5	126,73,104,336,1017,	0,442,755,922,1322,
chr3L	18002977	18003078	FBtr0114357	0	-	18003078	18003078	0	1	101,	0,
chr3L	8063873	8108836	FBtr0304998	0	+	8071799	8108723	0	12	587,1353,125,279,380,391,1926,180,170,218,934,198,	0,7078,8495,29185,34472,35272,39019,41006,41253,41566,42142,44765,
chr3L	17950952	18064696	FBtr0306814	0	-	17953640	18059584	0	8	4097,1009,239,145,89,2038,433,186,	0,4262,8429,18410,41955,107284,109469,113558,
chr3L	1322876	1324221	FBtr0345041	0	-	1324221	1324221	0	2	725,307,	0,1038,
chr3L	17953357	18026032	FBtr0347013	0	-	17953640	18025415	0	6	1692,1009,239,145,89,702,	0,1857,6024,16005,39550,71973,
chr3R	5270115	5279908	FBtr0078817	0	-	5273946	5279653	0	5	3967,170,160,122,300,	0,4033,4619,4850,9493,
chr3R	9069756	9157950	FBtr0081994	0	-	9070944	9157261	0	7	1681,169,1278,217,465,42,833,	0,1750,1995,9988,10801,28939,87361,
chr3R	9367602	9394546	FBtr0082052	0	-	9368240	9392936	0	14	790,183,129,87,214,375,1563,178,279,337,97,188,232,306,	0,853,1096,1294,1452,1733,3412,5153,5387,5728,6176,23283,25138,26638,
chr3R	21083042	21097827	FBtr0084036	0	-	21083845	21097270	0	14	1028,155,124,117,181,144,843,1108,341,172,80,392,91,577,	0,1092,1310,1495,1676,1917,2119,3026,4389,4833,5073,5253,13049,14208,
chr3R	22528919	22530572	FBtr0084288	0	-	22529051	22530452	0	5	199,143,603,98,205,	0,260,465,1119,1448,
chr3R	23826333	23826497	FBtr0084487	0	+	23826497	23826497	0	1	164,	0,
chr3R	28880791	28882945	FBtr0085330	0	+	28880802	28882905	0	1	2154,	0,
chr3R	28878023	28880122	FBtr0085349	0	-	28878080	28880096	0	1	2099,	0,
chr3R	21051382	21060653	FBtr0301477	0	-	21052187	21058467	0	11	860,71,92,116,446,159,156,139,165,185,2393,	0,3962,4249,4404,4581,5085,5312,6193,6404,6633,6878,
chr3R	21054647	21060653	FBtr0306350	0	-	21054959	21058467	0	12	394,71,92,116,446,159,156,139,165,185,208,372,	0,697,984,1139,1316,1820,2047,2928,3139,3368,3613,5634,
chr3R	21053203	21060653	FBtr0306351	0	-	21053530	21058467	0	12	415,71,92,116,446,159,156,139,165,185,208,69,	0,2141,2428,2583,2760,3264,3491,4372,4583,4812,5057,7381,
chr3R	27095866	27099679	FBtr0310079	0	-	27095923	27099660	0	4	113,2900,167,121,	0,168,3466,3692,
chr3R	14724759	14729078	FBtr0333277	0	-	14725158	14728856	0	5	630,474,108,138,297,	0,697,1280,2430,4022,
chr3R	5264938	5268598	FBtr0334275	0	+	5265539	5267840	0	5	699,280,81,140,1137,	0,1814,2182,2324,2523,
chr3R	6406854	6445475	FBtr0334322	0	+	6437655	6444627	0	7	920,1210,584,176,3639,213,1654,	0,29870,31325,31977,32732,36584,36967,
chr3R	13656845	13660531	FBtr0334495	0	-	13658466	13660387	0	4	1452,103,1012,192,	0,1616,1791,3494,
chr3R	28883692	28886015	FBtr0336460	0	+	28883692	28885816	0	1	2323,	0,
chr3R	9042507	9048651	FBtr0336761	0	-	9042656	9043635	0	3	277,788,168,	0,344,5976,
chr3R	5263756	5264511	FBtr0346781	0	-	5264511	5264511	0	1	755,	0,
