# Supplementary material for: Coregulators Reside within Drosophila Ecdysone-Inducible Loci before and after Ecdysone Treatment
Source: Int J Mol Sci. 2023 Jul 24;24(14):11844. doi: 10.3390/ijms241411844 (PMC10380596; doi:10.3390/ijms241411844)
Supplement: Supplementary file 1 [file ijms-24-11844-s001.zip › Supplementary tables/EcR peaks in the loci primary responded to 20E in S2 cells (dm6).bed]

chr2L	3302260	3302261	FLAG-EcR_0h_Filter_BAM__peak_63	9.26028
chr2L	3346076	3346077	FLAG-EcR_0h_Filter_BAM__peak_64	36.0556
chr2L	3367379	3367380	FLAG-EcR_0h_Filter_BAM__peak_65	4.45635
chr2L	5291300	5291301	FLAG-EcR_0h_Filter_BAM__peak_85	12.3748
chr2L	5293070	5293071	FLAG-EcR_0h_Filter_BAM__peak_86	70.9697
chr2L	5294649	5294650	FLAG-EcR_0h_Filter_BAM__peak_87	12.2128
chr2L	5295222	5295223	FLAG-EcR_0h_Filter_BAM__peak_88	6.96915
chr2L	5299161	5299162	FLAG-EcR_0h_Filter_BAM__peak_89	16.2731
chr2L	5303626	5303627	FLAG-EcR_0h_Filter_BAM__peak_90	9.68505
chr2L	5306681	5306682	FLAG-EcR_0h_Filter_BAM__peak_92	52.8843
chr2L	8300524	8300525	FLAG-EcR_0h_Filter_BAM__peak_144	4.44077
chr2L	12010524	12010525	FLAG-EcR_0h_Filter_BAM__peak_186	12.9544
chr2L	12012391	12012392	FLAG-EcR_0h_Filter_BAM__peak_187	20.8559
chr2L	16451122	16451123	FLAG-EcR_0h_Filter_BAM__peak_229	10.0695
chr2L	19141598	19141599	FLAG-EcR_0h_Filter_BAM__peak_259	20.8383
chr2L	19142398	19142399	FLAG-EcR_0h_Filter_BAM__peak_260	14.548
chr2L	19156362	19156363	FLAG-EcR_0h_Filter_BAM__peak_261	5.5456
chr2L	19165105	19165106	FLAG-EcR_0h_Filter_BAM__peak_263	11.365
chr2L	19166110	19166111	FLAG-EcR_0h_Filter_BAM__peak_264	3.70873
chr2R	6085851	6085852	FLAG-EcR_0h_Filter_BAM__peak_348	2.14184
chr2R	6093485	6093486	FLAG-EcR_0h_Filter_BAM__peak_349	33.5026
chr2R	6094809	6094810	FLAG-EcR_0h_Filter_BAM__peak_350	22.4314
chr2R	6120690	6120691	FLAG-EcR_0h_Filter_BAM__peak_351	49.1188
chr2R	6133389	6133390	FLAG-EcR_0h_Filter_BAM__peak_352	10.4779
chr2R	6138955	6138956	FLAG-EcR_0h_Filter_BAM__peak_353	37.9514
chr2R	6144929	6144930	FLAG-EcR_0h_Filter_BAM__peak_354	2.35146
chr2R	6145870	6145871	FLAG-EcR_0h_Filter_BAM__peak_355	12.8463
chr2R	6152295	6152296	FLAG-EcR_0h_Filter_BAM__peak_356	34.0868
chr2R	7805656	7805657	FLAG-EcR_0h_Filter_BAM__peak_373	12.8902
chr2R	7988704	7988705	FLAG-EcR_0h_Filter_BAM__peak_374	14.1085
chr2R	8596513	8596514	FLAG-EcR_0h_Filter_BAM__peak_383	5.97372
chr2R	8608079	8608080	FLAG-EcR_0h_Filter_BAM__peak_385	14.0803
chr2R	9186452	9186453	FLAG-EcR_0h_Filter_BAM__peak_395	5.70844
chr2R	10214138	10214139	FLAG-EcR_0h_Filter_BAM__peak_424	13.7178
chr2R	11663571	11663572	FLAG-EcR_0h_Filter_BAM__peak_468	20.9551
chr2R	12172986	12172987	FLAG-EcR_0h_Filter_BAM__peak_473	21.8044
chr2R	12626619	12626620	FLAG-EcR_0h_Filter_BAM__peak_481	7.86429
chr2R	15848129	15848130	FLAG-EcR_0h_Filter_BAM__peak_528	16.0351
chr2R	21522464	21522465	FLAG-EcR_0h_Filter_BAM__peak_577	8.28348
chr2R	21706137	21706138	FLAG-EcR_0h_Filter_BAM__peak_584	16.6439
chr2R	21709308	21709309	FLAG-EcR_0h_Filter_BAM__peak_585	7.62803
chr2R	21714761	21714762	FLAG-EcR_0h_Filter_BAM__peak_586	10.1535
chr2R	24987098	24987099	FLAG-EcR_0h_Filter_BAM__peak_623	10.5885
chr3L	1321658	1321659	FLAG-EcR_0h_Filter_BAM__peak_669	7.95044
chr3L	1323248	1323249	FLAG-EcR_0h_Filter_BAM__peak_670	12.7696
chr3L	3059610	3059611	FLAG-EcR_0h_Filter_BAM__peak_708	10.5775
chr3L	3060884	3060885	FLAG-EcR_0h_Filter_BAM__peak_709	7.48064
chr3L	5655783	5655784	FLAG-EcR_0h_Filter_BAM__peak_768	3.74054
chr3L	5926724	5926725	FLAG-EcR_0h_Filter_BAM__peak_773	4.93463
chr3L	8060347	8060348	FLAG-EcR_0h_Filter_BAM__peak_805	5.90406
chr3L	8064392	8064393	FLAG-EcR_0h_Filter_BAM__peak_806	22.1354
chr3L	8096351	8096352	FLAG-EcR_0h_Filter_BAM__peak_807	6.48437
chr3L	9093195	9093196	FLAG-EcR_0h_Filter_BAM__peak_833	4.57417
chr3L	9097019	9097020	FLAG-EcR_0h_Filter_BAM__peak_834	3.46009
chr3L	13862656	13862657	FLAG-EcR_0h_Filter_BAM__peak_909	49.037
chr3L	15230630	15230631	FLAG-EcR_0h_Filter_BAM__peak_931	3.25892
chr3L	15231297	15231298	FLAG-EcR_0h_Filter_BAM__peak_932	2.75516
chr3L	15232016	15232017	FLAG-EcR_0h_Filter_BAM__peak_933	5.09284
chr3L	17563922	17563923	FLAG-EcR_0h_Filter_BAM__peak_969	37.4083
chr3L	17570307	17570308	FLAG-EcR_0h_Filter_BAM__peak_970	35.9602
chr3L	17577855	17577856	FLAG-EcR_0h_Filter_BAM__peak_972	15.1459
chr3L	17579810	17579811	FLAG-EcR_0h_Filter_BAM__peak_973	12.768
chr3L	17590731	17590732	FLAG-EcR_0h_Filter_BAM__peak_974	33.2895
chr3L	17604020	17604021	FLAG-EcR_0h_Filter_BAM__peak_975	11.2171
chr3L	17614267	17614268	FLAG-EcR_0h_Filter_BAM__peak_976	8.02932
chr3L	17617052	17617053	FLAG-EcR_0h_Filter_BAM__peak_977	21.0582
chr3L	17947492	17947493	FLAG-EcR_0h_Filter_BAM__peak_986	9.053
chr3L	17949311	17949312	FLAG-EcR_0h_Filter_BAM__peak_987	15.4929
chr3L	17950539	17950540	FLAG-EcR_0h_Filter_BAM__peak_988	9.24889
chr3L	17958503	17958504	FLAG-EcR_0h_Filter_BAM__peak_989	6.4607
chr3L	17962340	17962341	FLAG-EcR_0h_Filter_BAM__peak_990	4.99385
chr3L	17969039	17969040	FLAG-EcR_0h_Filter_BAM__peak_991	11.8383
chr3L	17972545	17972546	FLAG-EcR_0h_Filter_BAM__peak_993	24.4023
chr3L	17981043	17981044	FLAG-EcR_0h_Filter_BAM__peak_994	15.3889
chr3L	17988322	17988323	FLAG-EcR_0h_Filter_BAM__peak_995	8.67186
chr3L	17990155	17990156	FLAG-EcR_0h_Filter_BAM__peak_996	51.8393
chr3L	17995348	17995349	FLAG-EcR_0h_Filter_BAM__peak_997	53.2323
chr3L	18001647	18001648	FLAG-EcR_0h_Filter_BAM__peak_999	55.0916
chr3L	18002175	18002176	FLAG-EcR_0h_Filter_BAM__peak_1000	4.9113
chr3L	18005567	18005568	FLAG-EcR_0h_Filter_BAM__peak_1002	5.98429
chr3L	18016675	18016676	FLAG-EcR_0h_Filter_BAM__peak_1003	18.431
chr3L	18019809	18019810	FLAG-EcR_0h_Filter_BAM__peak_1004	8.90968
chr3L	18029773	18029774	FLAG-EcR_0h_Filter_BAM__peak_1006	105.651
chr3L	18033945	18033946	FLAG-EcR_0h_Filter_BAM__peak_1007	12.7696
chr3L	18044519	18044520	FLAG-EcR_0h_Filter_BAM__peak_1008	7.50379
chr3L	18046755	18046756	FLAG-EcR_0h_Filter_BAM__peak_1009	4.432
chr3L	18063207	18063208	FLAG-EcR_0h_Filter_BAM__peak_1010	6.49982
chr3L	18996685	18996686	FLAG-EcR_0h_Filter_BAM__peak_1021	28.4284
chr3L	20230547	20230548	FLAG-EcR_0h_Filter_BAM__peak_1036	78.949
chr3L	21224769	21224770	FLAG-EcR_0h_Filter_BAM__peak_1053	12.1409
chr3L	21262012	21262013	FLAG-EcR_0h_Filter_BAM__peak_1054	4.57417
chr3R	5263984	5263985	FLAG-EcR_0h_Filter_BAM__peak_1093	30.1385
chr3R	6410437	6410438	FLAG-EcR_0h_Filter_BAM__peak_1099	4.57417
chr3R	9038945	9038946	FLAG-EcR_0h_Filter_BAM__peak_1121	4.57417
chr3R	9043773	9043774	FLAG-EcR_0h_Filter_BAM__peak_1122	13.7163
chr3R	9047724	9047725	FLAG-EcR_0h_Filter_BAM__peak_1123	5.5121
chr3R	9054766	9054767	FLAG-EcR_0h_Filter_BAM__peak_1124	7.5827
chr3R	9121091	9121092	FLAG-EcR_0h_Filter_BAM__peak_1125	8.21297
chr3R	9227118	9227119	FLAG-EcR_0h_Filter_BAM__peak_1126	8.29283
chr3R	21059048	21059049	FLAG-EcR_0h_Filter_BAM__peak_1269	15.8972
chr3R	21064369	21064370	FLAG-EcR_0h_Filter_BAM__peak_1270	4.26487
chr3R	21065292	21065293	FLAG-EcR_0h_Filter_BAM__peak_1271	6.57544
chr3R	21095593	21095594	FLAG-EcR_0h_Filter_BAM__peak_1272	7.73066
chr3R	22527179	22527180	FLAG-EcR_0h_Filter_BAM__peak_1286	4.99385
chrX	1617187	1617188	FLAG-EcR_0h_Filter_BAM__peak_1436	115.537
chrX	1618180	1618181	FLAG-EcR_0h_Filter_BAM__peak_1437	4.61433
chrX	1619282	1619283	FLAG-EcR_0h_Filter_BAM__peak_1438	23.1793
chrX	1621971	1621972	FLAG-EcR_0h_Filter_BAM__peak_1439	8.213
chrX	1623366	1623367	FLAG-EcR_0h_Filter_BAM__peak_1440	4.05225
chrX	1943472	1943473	FLAG-EcR_0h_Filter_BAM__peak_1442	27.0376
chrX	1944064	1944065	FLAG-EcR_0h_Filter_BAM__peak_1443	8.90968
chrX	1945664	1945665	FLAG-EcR_0h_Filter_BAM__peak_1444	3.73704
chrX	1947515	1947516	FLAG-EcR_0h_Filter_BAM__peak_1445	10.1137
chrX	1948163	1948164	FLAG-EcR_0h_Filter_BAM__peak_1446	27.2331
chrX	1951599	1951600	FLAG-EcR_0h_Filter_BAM__peak_1447	14.1168
chrX	1961276	1961277	FLAG-EcR_0h_Filter_BAM__peak_1448	22.1354
chrX	1964136	1964137	FLAG-EcR_0h_Filter_BAM__peak_1449	22.5663
chrX	13642133	13642134	FLAG-EcR_0h_Filter_BAM__peak_1534	9.67501
chr2L	3302006	3302007	ChIP_FLAG_FLAG-EcR_1h_Filter_BAM__peak_72	22.6294
chr2L	3341757	3341758	ChIP_FLAG_FLAG-EcR_1h_Filter_BAM__peak_74	22.2449
chr2L	3346099	3346100	ChIP_FLAG_FLAG-EcR_1h_Filter_BAM__peak_75	61.4951
chr2L	3366300	3366301	ChIP_FLAG_FLAG-EcR_1h_Filter_BAM__peak_77	3.42425
chr2L	3367305	3367306	ChIP_FLAG_FLAG-EcR_1h_Filter_BAM__peak_78	5.45267
chr2L	3705752	3705753	ChIP_FLAG_FLAG-EcR_1h_Filter_BAM__peak_81	5.8867
chr2L	5291225	5291226	ChIP_FLAG_FLAG-EcR_1h_Filter_BAM__peak_100	30.1541
chr2L	5293107	5293108	ChIP_FLAG_FLAG-EcR_1h_Filter_BAM__peak_101	157.242
chr2L	5295195	5295196	ChIP_FLAG_FLAG-EcR_1h_Filter_BAM__peak_102	25.6574
chr2L	5299166	5299167	ChIP_FLAG_FLAG-EcR_1h_Filter_BAM__peak_103	34.7087
chr2L	5300607	5300608	ChIP_FLAG_FLAG-EcR_1h_Filter_BAM__peak_104	72.643
chr2L	5303530	5303531	ChIP_FLAG_FLAG-EcR_1h_Filter_BAM__peak_105	9.79243
chr2L	5306683	5306684	ChIP_FLAG_FLAG-EcR_1h_Filter_BAM__peak_107	55.8609
chr2L	8277775	8277776	ChIP_FLAG_FLAG-EcR_1h_Filter_BAM__peak_178	4.15837
chr2L	8300477	8300478	ChIP_FLAG_FLAG-EcR_1h_Filter_BAM__peak_179	29.0857
chr2L	12010588	12010589	ChIP_FLAG_FLAG-EcR_1h_Filter_BAM__peak_242	21.7332
chr2L	12012434	12012435	ChIP_FLAG_FLAG-EcR_1h_Filter_BAM__peak_243	28.8653
chr2L	12014139	12014140	ChIP_FLAG_FLAG-EcR_1h_Filter_BAM__peak_244	21.9298
chr2L	16428361	16428362	ChIP_FLAG_FLAG-EcR_1h_Filter_BAM__peak_301	6.93441
chr2L	16445206	16445207	ChIP_FLAG_FLAG-EcR_1h_Filter_BAM__peak_302	9.31617
chr2L	16447148	16447149	ChIP_FLAG_FLAG-EcR_1h_Filter_BAM__peak_303	35.9451
chr2L	16450976	16450977	ChIP_FLAG_FLAG-EcR_1h_Filter_BAM__peak_305	36.1938
chr2L	19135143	19135144	ChIP_FLAG_FLAG-EcR_1h_Filter_BAM__peak_345	16.2336
chr2L	19138797	19138798	ChIP_FLAG_FLAG-EcR_1h_Filter_BAM__peak_346	14.6011
chr2L	19141655	19141656	ChIP_FLAG_FLAG-EcR_1h_Filter_BAM__peak_347	28.2976
chr2L	19142435	19142436	ChIP_FLAG_FLAG-EcR_1h_Filter_BAM__peak_348	15.8582
chr2L	19155211	19155212	ChIP_FLAG_FLAG-EcR_1h_Filter_BAM__peak_349	4.75575
chr2L	19156274	19156275	ChIP_FLAG_FLAG-EcR_1h_Filter_BAM__peak_350	27.736
chr2L	19156876	19156877	ChIP_FLAG_FLAG-EcR_1h_Filter_BAM__peak_351	38.8153
chr2L	20915280	20915281	ChIP_FLAG_FLAG-EcR_1h_Filter_BAM__peak_375	15.33
chr2L	20917380	20917381	ChIP_FLAG_FLAG-EcR_1h_Filter_BAM__peak_376	7.18617
chr2L	21113604	21113605	ChIP_FLAG_FLAG-EcR_1h_Filter_BAM__peak_382	15.1868
chr2R	6093510	6093511	ChIP_FLAG_FLAG-EcR_1h_Filter_BAM__peak_407	33.5707
chr2R	6094775	6094776	ChIP_FLAG_FLAG-EcR_1h_Filter_BAM__peak_408	16.4457
chr2R	6120671	6120672	ChIP_FLAG_FLAG-EcR_1h_Filter_BAM__peak_409	58.3299
chr2R	6133412	6133413	ChIP_FLAG_FLAG-EcR_1h_Filter_BAM__peak_410	13.0291
chr2R	6138909	6138910	ChIP_FLAG_FLAG-EcR_1h_Filter_BAM__peak_411	61.939
chr2R	6141634	6141635	ChIP_FLAG_FLAG-EcR_1h_Filter_BAM__peak_412	2.91712
chr2R	6144825	6144826	ChIP_FLAG_FLAG-EcR_1h_Filter_BAM__peak_413	12.3719
chr2R	6145920	6145921	ChIP_FLAG_FLAG-EcR_1h_Filter_BAM__peak_414	29.6201
chr2R	6152255	6152256	ChIP_FLAG_FLAG-EcR_1h_Filter_BAM__peak_415	18.64
chr2R	7805695	7805696	ChIP_FLAG_FLAG-EcR_1h_Filter_BAM__peak_432	12.8263
chr2R	7988390	7988391	ChIP_FLAG_FLAG-EcR_1h_Filter_BAM__peak_433	3.19123
chr2R	8608121	8608122	ChIP_FLAG_FLAG-EcR_1h_Filter_BAM__peak_443	27.9342
chr2R	9186284	9186285	ChIP_FLAG_FLAG-EcR_1h_Filter_BAM__peak_451	2.47543
chr2R	10214160	10214161	ChIP_FLAG_FLAG-EcR_1h_Filter_BAM__peak_476	36.9649
chr2R	11663565	11663566	ChIP_FLAG_FLAG-EcR_1h_Filter_BAM__peak_524	29.5257
chr2R	11666776	11666777	ChIP_FLAG_FLAG-EcR_1h_Filter_BAM__peak_526	4.78399
chr2R	12168620	12168621	ChIP_FLAG_FLAG-EcR_1h_Filter_BAM__peak_531	11.4327
chr2R	12172965	12172966	ChIP_FLAG_FLAG-EcR_1h_Filter_BAM__peak_532	9.46719
chr2R	15848144	15848145	ChIP_FLAG_FLAG-EcR_1h_Filter_BAM__peak_598	16.4011
chr2R	21703290	21703291	ChIP_FLAG_FLAG-EcR_1h_Filter_BAM__peak_670	8.60212
chr2R	21704699	21704700	ChIP_FLAG_FLAG-EcR_1h_Filter_BAM__peak_671	3.96606
chr2R	21706222	21706223	ChIP_FLAG_FLAG-EcR_1h_Filter_BAM__peak_672	10.9282
chr2R	21709300	21709301	ChIP_FLAG_FLAG-EcR_1h_Filter_BAM__peak_673	9.42168
chr2R	24987080	24987081	ChIP_FLAG_FLAG-EcR_1h_Filter_BAM__peak_714	24.7906
chr3L	1321589	1321590	ChIP_FLAG_FLAG-EcR_1h_Filter_BAM__peak_776	24.9615
chr3L	1323224	1323225	ChIP_FLAG_FLAG-EcR_1h_Filter_BAM__peak_777	17.2896
chr3L	1325007	1325008	ChIP_FLAG_FLAG-EcR_1h_Filter_BAM__peak_779	3.8066
chr3L	3059643	3059644	ChIP_FLAG_FLAG-EcR_1h_Filter_BAM__peak_824	7.76917
chr3L	3060891	3060892	ChIP_FLAG_FLAG-EcR_1h_Filter_BAM__peak_825	3.71743
chr3L	5655713	5655714	ChIP_FLAG_FLAG-EcR_1h_Filter_BAM__peak_896	9.19781
chr3L	5922212	5922213	ChIP_FLAG_FLAG-EcR_1h_Filter_BAM__peak_903	16.7718
chr3L	5926854	5926855	ChIP_FLAG_FLAG-EcR_1h_Filter_BAM__peak_904	5.32196
chr3L	8057647	8057648	ChIP_FLAG_FLAG-EcR_1h_Filter_BAM__peak_946	9.19781
chr3L	8058192	8058193	ChIP_FLAG_FLAG-EcR_1h_Filter_BAM__peak_947	2.24657
chr3L	8060870	8060871	ChIP_FLAG_FLAG-EcR_1h_Filter_BAM__peak_948	3.52805
chr3L	8095028	8095029	ChIP_FLAG_FLAG-EcR_1h_Filter_BAM__peak_950	7.55156
chr3L	8096341	8096342	ChIP_FLAG_FLAG-EcR_1h_Filter_BAM__peak_951	8.04108
chr3L	9092746	9092747	ChIP_FLAG_FLAG-EcR_1h_Filter_BAM__peak_984	11.9985
chr3L	9095434	9095435	ChIP_FLAG_FLAG-EcR_1h_Filter_BAM__peak_985	3.09425
chr3L	9096837	9096838	ChIP_FLAG_FLAG-EcR_1h_Filter_BAM__peak_986	15.6661
chr3L	9097642	9097643	ChIP_FLAG_FLAG-EcR_1h_Filter_BAM__peak_987	6.93441
chr3L	13859680	13859681	ChIP_FLAG_FLAG-EcR_1h_Filter_BAM__peak_1095	4.62125
chr3L	13862677	13862678	ChIP_FLAG_FLAG-EcR_1h_Filter_BAM__peak_1096	70.5025
chr3L	13865041	13865042	ChIP_FLAG_FLAG-EcR_1h_Filter_BAM__peak_1097	17.3334
chr3L	15231197	15231198	ChIP_FLAG_FLAG-EcR_1h_Filter_BAM__peak_1124	5.29117
chr3L	15232079	15232080	ChIP_FLAG_FLAG-EcR_1h_Filter_BAM__peak_1125	16.4457
chr3L	17563884	17563885	ChIP_FLAG_FLAG-EcR_1h_Filter_BAM__peak_1168	70.5686
chr3L	17570286	17570287	ChIP_FLAG_FLAG-EcR_1h_Filter_BAM__peak_1169	61.7868
chr3L	17577748	17577749	ChIP_FLAG_FLAG-EcR_1h_Filter_BAM__peak_1171	25.2244
chr3L	17579797	17579798	ChIP_FLAG_FLAG-EcR_1h_Filter_BAM__peak_1172	32.9339
chr3L	17590740	17590741	ChIP_FLAG_FLAG-EcR_1h_Filter_BAM__peak_1173	59.312
chr3L	17604051	17604052	ChIP_FLAG_FLAG-EcR_1h_Filter_BAM__peak_1174	15.8
chr3L	17608310	17608311	ChIP_FLAG_FLAG-EcR_1h_Filter_BAM__peak_1175	4.59483
chr3L	17609008	17609009	ChIP_FLAG_FLAG-EcR_1h_Filter_BAM__peak_1176	4.37951
chr3L	17611990	17611991	ChIP_FLAG_FLAG-EcR_1h_Filter_BAM__peak_1177	22.1851
chr3L	17613396	17613397	ChIP_FLAG_FLAG-EcR_1h_Filter_BAM__peak_1178	36.5026
chr3L	17614149	17614150	ChIP_FLAG_FLAG-EcR_1h_Filter_BAM__peak_1179	19.1044
chr3L	17617072	17617073	ChIP_FLAG_FLAG-EcR_1h_Filter_BAM__peak_1180	27.1211
chr3L	17621644	17621645	ChIP_FLAG_FLAG-EcR_1h_Filter_BAM__peak_1181	7.09058
chr3L	17905446	17905447	ChIP_FLAG_FLAG-EcR_1h_Filter_BAM__peak_1185	9.67471
chr3L	17947521	17947522	ChIP_FLAG_FLAG-EcR_1h_Filter_BAM__peak_1194	35.4477
chr3L	17948364	17948365	ChIP_FLAG_FLAG-EcR_1h_Filter_BAM__peak_1195	3.84667
chr3L	17949303	17949304	ChIP_FLAG_FLAG-EcR_1h_Filter_BAM__peak_1196	29.8393
chr3L	17950446	17950447	ChIP_FLAG_FLAG-EcR_1h_Filter_BAM__peak_1197	18.4937
chr3L	17956590	17956591	ChIP_FLAG_FLAG-EcR_1h_Filter_BAM__peak_1198	9.19915
chr3L	17958438	17958439	ChIP_FLAG_FLAG-EcR_1h_Filter_BAM__peak_1199	8.74499
chr3L	17962276	17962277	ChIP_FLAG_FLAG-EcR_1h_Filter_BAM__peak_1200	7.75376
chr3L	17969088	17969089	ChIP_FLAG_FLAG-EcR_1h_Filter_BAM__peak_1201	36.28
chr3L	17972555	17972556	ChIP_FLAG_FLAG-EcR_1h_Filter_BAM__peak_1203	46.7447
chr3L	17974884	17974885	ChIP_FLAG_FLAG-EcR_1h_Filter_BAM__peak_1204	12.245
chr3L	17975843	17975844	ChIP_FLAG_FLAG-EcR_1h_Filter_BAM__peak_1205	5.60673
chr3L	17977172	17977173	ChIP_FLAG_FLAG-EcR_1h_Filter_BAM__peak_1206	22.0807
chr3L	17981001	17981002	ChIP_FLAG_FLAG-EcR_1h_Filter_BAM__peak_1207	47.869
chr3L	17981613	17981614	ChIP_FLAG_FLAG-EcR_1h_Filter_BAM__peak_1208	5.20103
chr3L	17988688	17988689	ChIP_FLAG_FLAG-EcR_1h_Filter_BAM__peak_1209	13.6743
chr3L	17990138	17990139	ChIP_FLAG_FLAG-EcR_1h_Filter_BAM__peak_1210	64.7679
chr3L	17995345	17995346	ChIP_FLAG_FLAG-EcR_1h_Filter_BAM__peak_1211	45.6181
chr3L	18001650	18001651	ChIP_FLAG_FLAG-EcR_1h_Filter_BAM__peak_1213	142.062
chr3L	18002427	18002428	ChIP_FLAG_FLAG-EcR_1h_Filter_BAM__peak_1214	9.24745
chr3L	18004891	18004892	ChIP_FLAG_FLAG-EcR_1h_Filter_BAM__peak_1216	6.37778
chr3L	18005575	18005576	ChIP_FLAG_FLAG-EcR_1h_Filter_BAM__peak_1217	26.3596
chr3L	18013354	18013355	ChIP_FLAG_FLAG-EcR_1h_Filter_BAM__peak_1218	17.8041
chr3L	18016710	18016711	ChIP_FLAG_FLAG-EcR_1h_Filter_BAM__peak_1219	37.7366
chr3L	18019804	18019805	ChIP_FLAG_FLAG-EcR_1h_Filter_BAM__peak_1220	9.42401
chr3L	18022692	18022693	ChIP_FLAG_FLAG-EcR_1h_Filter_BAM__peak_1221	53.446
chr3L	18023785	18023786	ChIP_FLAG_FLAG-EcR_1h_Filter_BAM__peak_1222	39.181
chr3L	18024881	18024882	ChIP_FLAG_FLAG-EcR_1h_Filter_BAM__peak_1223	8.90703
chr3L	18029046	18029047	ChIP_FLAG_FLAG-EcR_1h_Filter_BAM__peak_1225	12.2987
chr3L	18029710	18029711	ChIP_FLAG_FLAG-EcR_1h_Filter_BAM__peak_1226	100.203
chr3L	18033987	18033988	ChIP_FLAG_FLAG-EcR_1h_Filter_BAM__peak_1227	11.6384
chr3L	18037973	18037974	ChIP_FLAG_FLAG-EcR_1h_Filter_BAM__peak_1228	6.40266
chr3L	18044577	18044578	ChIP_FLAG_FLAG-EcR_1h_Filter_BAM__peak_1229	19.8926
chr3L	18046854	18046855	ChIP_FLAG_FLAG-EcR_1h_Filter_BAM__peak_1230	13.3871
chr3L	18063309	18063310	ChIP_FLAG_FLAG-EcR_1h_Filter_BAM__peak_1231	11.921
chr3L	18992903	18992904	ChIP_FLAG_FLAG-EcR_1h_Filter_BAM__peak_1248	8.75701
chr3L	18996722	18996723	ChIP_FLAG_FLAG-EcR_1h_Filter_BAM__peak_1250	16.9555
chr3L	20230510	20230511	ChIP_FLAG_FLAG-EcR_1h_Filter_BAM__peak_1266	109.836
chr3L	21224795	21224796	ChIP_FLAG_FLAG-EcR_1h_Filter_BAM__peak_1284	18.8839
chr3L	21255855	21255856	ChIP_FLAG_FLAG-EcR_1h_Filter_BAM__peak_1286	8.95089
chr3L	21261870	21261871	ChIP_FLAG_FLAG-EcR_1h_Filter_BAM__peak_1287	16.3511
chr3R	5263936	5263937	ChIP_FLAG_FLAG-EcR_1h_Filter_BAM__peak_1316	66.0559
chr3R	5308271	5308272	ChIP_FLAG_FLAG-EcR_1h_Filter_BAM__peak_1317	4.58382
chr3R	6410296	6410297	ChIP_FLAG_FLAG-EcR_1h_Filter_BAM__peak_1321	11.2188
chr3R	9043835	9043836	ChIP_FLAG_FLAG-EcR_1h_Filter_BAM__peak_1347	19.3099
chr3R	9047681	9047682	ChIP_FLAG_FLAG-EcR_1h_Filter_BAM__peak_1348	17.6101
chr3R	9054793	9054794	ChIP_FLAG_FLAG-EcR_1h_Filter_BAM__peak_1349	20.0732
chr3R	9121131	9121132	ChIP_FLAG_FLAG-EcR_1h_Filter_BAM__peak_1350	14.2145
chr3R	9229551	9229552	ChIP_FLAG_FLAG-EcR_1h_Filter_BAM__peak_1351	4.55826
chr3R	14730084	14730085	ChIP_FLAG_FLAG-EcR_1h_Filter_BAM__peak_1425	8.12766
chr3R	21058959	21058960	ChIP_FLAG_FLAG-EcR_1h_Filter_BAM__peak_1519	24.7906
chr3R	21064477	21064478	ChIP_FLAG_FLAG-EcR_1h_Filter_BAM__peak_1520	3.57619
chr3R	21065198	21065199	ChIP_FLAG_FLAG-EcR_1h_Filter_BAM__peak_1521	2.75426
chr3R	21091703	21091704	ChIP_FLAG_FLAG-EcR_1h_Filter_BAM__peak_1523	8.17278
chr3R	21095601	21095602	ChIP_FLAG_FLAG-EcR_1h_Filter_BAM__peak_1524	22.2697
chr3R	22524940	22524941	ChIP_FLAG_FLAG-EcR_1h_Filter_BAM__peak_1545	27.3395
chr3R	22527398	22527399	ChIP_FLAG_FLAG-EcR_1h_Filter_BAM__peak_1546	13.0291
chr3R	27092448	27092449	ChIP_FLAG_FLAG-EcR_1h_Filter_BAM__peak_1593	20.9114
chrX	1610173	1610174	ChIP_FLAG_FLAG-EcR_1h_Filter_BAM__peak_1688	12.7876
chrX	1617127	1617128	ChIP_FLAG_FLAG-EcR_1h_Filter_BAM__peak_1689	133.906
chrX	1618252	1618253	ChIP_FLAG_FLAG-EcR_1h_Filter_BAM__peak_1690	27.0437
chrX	1619222	1619223	ChIP_FLAG_FLAG-EcR_1h_Filter_BAM__peak_1691	56.1014
chrX	1619818	1619819	ChIP_FLAG_FLAG-EcR_1h_Filter_BAM__peak_1692	39.3765
chrX	1620962	1620963	ChIP_FLAG_FLAG-EcR_1h_Filter_BAM__peak_1693	23.8137
chrX	1622091	1622092	ChIP_FLAG_FLAG-EcR_1h_Filter_BAM__peak_1694	8.07515
chrX	1623322	1623323	ChIP_FLAG_FLAG-EcR_1h_Filter_BAM__peak_1695	25.974
chrX	1943495	1943496	ChIP_FLAG_FLAG-EcR_1h_Filter_BAM__peak_1701	75.3788
chrX	1945605	1945606	ChIP_FLAG_FLAG-EcR_1h_Filter_BAM__peak_1702	47.1573
chrX	1948244	1948245	ChIP_FLAG_FLAG-EcR_1h_Filter_BAM__peak_1703	41.1311
chrX	1951593	1951594	ChIP_FLAG_FLAG-EcR_1h_Filter_BAM__peak_1704	76.9653
chrX	1953104	1953105	ChIP_FLAG_FLAG-EcR_1h_Filter_BAM__peak_1705	42.8837
chrX	1964123	1964124	ChIP_FLAG_FLAG-EcR_1h_Filter_BAM__peak_1706	38.2778
chrX	2196525	2196526	ChIP_FLAG_FLAG-EcR_1h_Filter_BAM__peak_1713	8.6126
chrX	13632034	13632035	ChIP_FLAG_FLAG-EcR_1h_Filter_BAM__peak_1813	11.0261
chrX	13634536	13634537	ChIP_FLAG_FLAG-EcR_1h_Filter_BAM__peak_1814	5.30377
